# Supplementary material for: MCAK Inhibitors Induce Aneuploidy in Triple-Negative Breast Cancer Models
Source: Cancers (Basel). 2023 Jun 23;15(13):3309. doi: 10.3390/cancers15133309 (PMC10340532; doi:10.3390/cancers15133309)
Supplement: Supplementary file 1 [file cancers-15-03309-s001.zip]

Archive with 1 entries (1 files):
- cancers-2455380-supplementary.pdf
